# Supplementary material for: Marine ecosystem connectivity mediated by migrant–resident interactions and the concomitant cross‐system flux of lipids
Source: Ecol Evol. 2016 May 19;6(12):4076–87. doi: 10.1002/ece3.2167 (PMC4972233; doi:10.1002/ece3.2167)
Supplement: Supplementary file 1 — Appendix 1. Average values for all the 32 different FA methyl esters extracted from the lipid extracts. [file ECE3-6-4076-s001.xlsx]

## Sheet: Appendix 1
	Herring < 20 cm		Herring > 20 cm		Shore crab		Cod < 50 cm		Cod > 50 cm		Baseline		Herring-treatment		Mix-treatment		Crab-treatment
Fatty Acid	mean (n=10)	s.d.	mean (n=12)	s.d.	mean (n=8)	s.d.	mean (n=7)	s.d.	mean (n=13)	s.d.	mean (n=12)	s.d.	mean (n=12)	s.d.	mean (n=12)	s.d.	mean (n=12)	s.d.
14;0	4.81438	1.50914	6.78654	1.4779	1.20875	0.664781	3.05714	1.25376	4.58385	1.61812	2.10636	0.394747	4.07042	0.57618	3.21917	0.413224	1.95625	0.275071
14;1	0.051875	0.043829	0.0826923	0.0116575	0.22375	0.397445	0.0928571	0.0561143	0.0973077	0.0353916	0.131364	0.0930884	0.0845833	0.0149937	0.0733333	0.0183815	0.0870833	0.0267529
15;0	0.68625	0.117375	0.492692	0.0871688	0.760625	0.179512	0.661429	0.107266	0.471154	0.0431158	0.614545	0.079983	0.446667	0.0499697	0.516667	0.0740802	0.633333	0.0871867
16;0	17.685	1.74559	13.5335	2.51243	12.045	1.33285	12.9607	0.951903	11.9146	0.729339	11.9823	1.10445	15.2617	1.51127	14.2658	0.821614	12.5583	0.666331
16;1 (n-7)	5.55625	1.53428	5.77462	1.7253	5.6775	1.3489	6.90643	0.783963	7.56885	2.4754	7.41091	1.77437	6.04	0.724274	6.48208	0.845868	8.508	1.16515
16;2(n-4)	0.4775	0.242487	0.330385	0.161651	1.33062	0.530245	0.720714	0.211472	0.616154	0.272084	0.530909	0.137855	0.2075	0.0672343	0.347083	0.111894	0.48625	0.122829
16:3(n-4)	0.398125	0.133442	0.228846	0.0727482	0.5225	0.410922	0.463571	0.137165	0.406923	0.167972	0.585455	0.174477	0.299583	0.0280793	0.362083	0.104173	0.39	0.136864
17;0	0.266875	0.146895	0.174615	0.0589301	0.529375	0.633693	0.207143	0.0974618	0.268846	0.123814	0.355	0.149599	0.138333	0.0729051	0.163333	0.0586334	0.285417	0.131122
16:4(n-1)	0.281875	0.10549	0.347308	0.159682	0.54125	0.534628	0.25	0.149944	0.397308	0.145454	0.474545	0.134117	0.16625	0.114696	0.28	0.0728011	0.330417	0.151994
18;0	2.5675	0.772856	1.32231	0.389677	4.38125	0.505482	3.87714	1.61136	2.89654	1.26509	3.97	1.19055	5.34208	1.55536	5.07542	1.63858	4.12125	1.27299
18;1 (n-9)	10.975	3.99519	9.87769	4.97335	10.435	1.34058	12.9407	2.45334	12.3862	2.61988	10.395	3.23444	14.0154	1.15642	13.9933	1.82335	12.0358	2.47084
18;1 (n-7)	1.94688	0.249083	1.66385	0.557091	3.05125	0.572799	4.31571	1.80346	3.28846	2.07213	4.39955	0.781372	3.04292	0.464041	3.6975	0.590614	4.94333	0.379164
18;2 (n-6)	1.92125	0.396581	2.38038	1.02949	1.60938	0.341179	2.08571	0.298153	2.37923	0.361506	2.00136	0.610897	2.14125	0.193768	1.84875	0.193592	1.67167	0.286383
18:2(n-4)	0.22875	0.0790005	0.256923	0.113202	0.390625	0.128103	0.256429	0.0512928	0.241923	0.152391	0.386818	0.132651	0.24	0.0731748	0.295	0.0798009	0.4725	0.10891
18;3(n-6)	0.165	0.0349489	0.154615	0.0622649	0.12625	0.0569304	0.192857	0.0521102	0.186923	0.0804295	0.308636	0.0782333	0.175417	0.0343418	0.218333	0.0420137	0.378333	0.0917589
18;3(n-4)	1.78062	1.437	1.48731	0.612691	1.05125	0.467553	1.58143	0.428026	1.525	0.310852	1.31818	0.543002	1.16333	0.159464	1.05	0.157696	1.11417	0.310101
18;3 (n-3)	0.605	0.978026	0.672308	1.09711	0.365625	0.371507	0.191429	0.107808	0.126923	0.0592501	1.55545	0.459671	1.31458	0.181	1.29375	0.252804	1.58958	0.373469
18;4(n-3)	2.7975	1.32944	1.99154	1.31435	0.430625	0.414397	1.70286	0.753441	2.37077	1.06797	0.146364	0.0804702	0.10875	0.0273134	0.129167	0.0363589	0.224167	0.0835799
20;1 (n-9)	2.67063	2.33039	9.43269	3.92739	3.75687	0.680693	3.31357	2.03659	8.70308	3.83087	2.44864	0.612275	7.88083	1.11269	6.12167	0.953699	3.22583	0.579349
20;1(n-7)	0.339375	0.066571	0.220769	0.0471189	2.58875	1.32236	0.921429	0.610981	0.656154	0.743601	1.97818	0.617253	0.569167	0.264092	1.245	0.520061	2.20542	0.819128
20;2 (n-6)	0.27	0.0807996	0.282308	0.104992	1.1175	0.218975	0.727857	0.464622	0.408846	0.136628	0.578182	0.0936289	0.392083	0.0562647	0.495	0.112513	0.6375	0.104109
20;3 (n-6)	0.074375	0.0551904	0.0661538	0.0567947	0.235625	0.0742793	0.189286	0.0523154	0.0988462	0.0456506	0.148636	0.0573625	0.0629167	0.0177685	0.0895833	0.0260645	0.14	0.0275516
20:4 (n-6)	0.785625	0.428348	0.379615	0.110292	6.49437	1.8448	1.83786	0.9871	0.803846	0.66336	2.24682	0.607661	0.787083	0.187852	1.52208	0.481798	2.21208	0.462908
20:3(n-3)	0.19875	0.0900694	0.253846	0.0594122	0.35625	0.129828	0.336429	0.0990671	0.291923	0.0596356	0.251818	0.0700097	0.1825	0.0391675	0.226667	0.0343996	0.204167	0.044662
20:4(n-3)	0.751875	0.247212	0.576538	0.21377	0.243125	0.100993	0.865	0.231012	0.755	0.310343	1.07091	0.468811	0.6075	0.11696	0.584167	0.0761826	0.698333	0.185415
20;5 (n-3)	9.66	2.18806	5.55269	1.58324	12.6944	1.72319	8.98643	2.06348	6.77615	1.23811	9.5	2.03035	5.4325	1.10967	7.11958	0.582387	8.71542	2.12956
22:1(n-11)	5.16188	5.06601	17.7992	7.32652	1.16437	1.11549	3.05	3.80247	8.51769	4.91656	0.316818	0.254424	9.19625	2.32481	5.73458	1.65388	0.4375	0.227291
22:1(n-9)	0.12375	0.122846	0.0803846	0.109439	0.1075	0.129477	0.08	0.118796	0.0792857	0.0547288	0.0204545	0.0678401	0	0	0.20875	0.147819	0.12125	0.0833155
21:5(n-3)	0.259375	0.0590664	0.225	0.0626498	0.21125	0.102042	0.284286	0.0582687	0.34	0.0507855	0.345455	0.111925	0.317083	0.420954	0.245417	0.0458485	0.347917	0.104956
22;5 (n-3)	0.74375	0.0842933	0.634231	0.108912	1.23375	0.30912	2.08786	0.801893	1.50038	0.600671	2.55227	1.01826	1.08375	0.402165	1.54167	0.648643	2.48167	0.659691
22;6 (n-3)	18.8931	5.51937	10.5173	2.35896	10.3144	2.35046	15.94	5.20376	11.8962	2.55693	17.9904	4.50102	12.5858	2.15276	13.5854	3.32875	15.4517	3.60371
24;1 (n-9)	0.758125	0.21349	0.609231	0.319563	0.25625	0.280252	0.358571	0.227298	0.344615	0.111345	0.15	0.0430697	0.1675	0.0495204	0.154583	0.0659359	0.105833	0.0422564
